# Supplementary material for: Skyrmion Dynamics in a Double-Disk Geometry under an Electric Current
Source: Nanomaterials (Basel). 2022 Sep 6;12(18):3086. doi: 10.3390/nano12183086 (PMC9502721; doi:10.3390/nano12183086)
Supplement: Supplementary file 1 [file nanomaterials-12-03086-s001.zip]

Archive with 7 entries (6 files):
- Supplementary/
- Supplementary/Annihilation-beta07_J1e12.mp4
- __MACOSX/Supplementary/._Annihilation-beta07_J1e12.mp4
- Supplementary/Global-oscillation-beta04_J5e11.mp4
- __MACOSX/Supplementary/._Global-oscillation-beta04_J5e11.mp4
- Supplementary/Local oscillation-beta09_J1e10.mp4
- __MACOSX/Supplementary/._Local oscillation-beta09_J1e10.mp4
